# Supplementary material for: Quality Assessment of Untargeted Analytical Data in a Large-Scale Metabolomic Study
Source: J Clin Med. 2021 Apr 22;10(9):1826. doi: 10.3390/jcm10091826 (PMC8122759; doi:10.3390/jcm10091826)
Supplement: Supplementary file 1 [file jcm-10-01826-s001.zip]

Archive with 1 entries (1 files):
- jcm-1157315-supplementary.pdf
